# Supplementary material for: Use of LUCS (Light-Up Cell System) as an alternative live cell method to predict human acute oral toxicity
Source: Toxicol Rep. 2020 Feb 19;7:403–12. doi: 10.1016/j.toxrep.2020.02.010 (PMC7047139; doi:10.1016/j.toxrep.2020.02.010)
Supplement: Supplementary file 1 [file mmc1.xlsx]

## Sheet: Feuil1
Chemical name	CAS number	ACuteTox Nb	Acute oral toxicity category (EU LCP)	Application uses	Metabolites	Basal cytotoxicity	Target Organs/Systems									Toxicological mechanisms
							Liver	Lung	Kidney	C N S	P N S	Heart	CVS/VS	G I T	Others
Acetaminophen	103-90-2	1	NC	Drug (analgesic)	three (NAPQI)	Unknown	Liver		Kidney							Hepatic (and renal tubular) necrosis, GSH depletion
Acetylsalicilic acid	50-78-2	2	4	Drug (analgesic)	two	Yes	Liver	Lung	Kidney	CNS						Uncoupling of mitochondrial oxidative phosphorylation
Caffeine	58-08-2	4	3	Drug (CNS stimulant) / Food	many	Yes			Kidney	CNS		Heart				Antagonist at adenosin receptor, inhibition of phosphodiesterease, increase of Ca++
Carbamazepine	298-46-4	5	NC	Drug (CNS antiepileptic)	high	Unknown				CNS		Heart				Unknown
Isopropyl alcohol	67-63-0	10	NC	Industrial	high	Unknown		Lung		CNS			CVS			Interference with excitable membrane function
Malathion	121-75-5	11	4	Biocide (insecticide)	one	No				CNS		Heart			Muscles	Acetylcholinesterase inhibition
Mercury II chloride	7487-94-7	12	2	Industrial	None	Yes			Kidney				VS	GIT		High affinity to nucleophilic, Sulfhydryl group binding
Sodium valproate	99-66-1	16	4	Drug (CNS)	nine	Yes	Liver			CNS			CVS			GABA reuptake inhibition into the glia and nerve endings
5-Fluorouracil	51-21-8	17	3	Drug (antimitotic)	one (FdUMP)	Yes										Thymidylate synthetase inhibition
Cadmium II chloride	10108-64-2	21	3	Industrial	None	Yes	Liver	Lung	Kidney				CVS			Plasma protein binding
Amiodarone hydrochloride	19774-82-4	28	NC	Drug (antiarrythmic)	two	Unknown	Liver	Lung					CVS			Noncompetitive α- and β- antagonism
Verapamil	152-11-4	29	3	Drug (antiarrythmic)	many	No	Liver					Heart	CVS			Calcium channel block
Rifampicine	13292-46-1	30	4	Drug (antibiotic)	two	No	Liver								Blood	Formation of hapten-protein conjugates
Orphenadrine	341-69-5	32	4	Drug (antihistaminic, muscle relaxant)	many	yes	Liver			CNS		Heart				Antagonist at H1-histamine and muscarinic ACh receptor
Lindane	58-89-9	34	3	Biocide (insecticide)	many	Yes	Liver		Kidney	CNS						Interference with GABA-regulated Cl- channels
Ethanol	64-17-5	37	NC	Industrial / Food	many	unknown				CNS			CVS			Interference with excitable membrane function
Parathion	56-38-2	38	2	Biocide (insecticide)	many	No				CNS	PNS					Acetylcholinesterase inhibition
Dichlorvos	62-73-7	39	3	Biocide (insecticide)	many	Yes										Acetylcholinesterase inhibition
Glufosinate amonium	77182-82-2	41	4	Biocide (herbicide)	high (rat data)	No				CNS						Interference with glutamate (Glutamine synthetase inhibition)
Cis -diaminedichloroplatinum	15663-27-1	42	2	Drug (alkylating agent)	unknown	Yes	Liver		Kidney					GIT		Binding of DNA purine bases
Diquat dibromide	85-00-7	44	3	Biocide (herbicide)	two (rat data)	Yes			Kidney					GIT		Formation of free radicals
Cyclosporine A	59865-13-3	46	4	Drug (immunosuppressant)	twenty-five	Yes	Liver		Kidney							Renal damage
Sodium fluoride	7681-49-4	48	3	Drug (dental, osteoporosis treatment)	unknown	unknown										Interference with calcium metabolism, inhibition of several enzymes
Paraquat	1910-42-5	49	3	Biocide (herbicide)	many (lung)	Yes	Liver	Lung	Kidney							Formation of free radicals
Dimethyl formamide	68-12-2	51	NC	Industrial	many	unknown	Liver									Unknown
Amitriptyline	549-18-8	53	4	Drug (CNS)	many	Yes				CNS		Heart				Blockade of adrenergic uptake /non-specific membrane stabilisation effects
Ethylene glycol	107-21-1	54	NC	Industrial	many	No			Kidney	CNS		Heart				Toxic acidic metabolites
Phenol	108-95-2	56	4	Industrial	three	Yes	Liver		Kidney	CNS				GIT		Protein denaturation?
Sodium chloride	7647-14-15	57	NC	Food	None	Yes		Lung	Kidney	CNS			VS			Osmotic shift, hyperosmolarity
Potassium cyanide	151-50-8	59	2	Industrial	HCN	Yes						Heart	VS			Inhibition of mitochondrial cytochrome oxydase (binding to heme iron by CN)
Lithium sulfate	10377-48-7	60	4	Industrial / Drug	None	No			Kidney	CNS			CVS			Similarity of chemical Li + to sodium Na+, reduction of Na+/K+ -ATPase activity
Theophylline	58-55-9	61	3	Drug/Food	3CH3xanthine	Yes				CNS		Heart		GIT		Antagonism at adenosine receptors, inhibition of phosphodiesterase, increase of Ca
Propanolol	318-98-9	63	4	Drug (β-adrenergic blocker)	many	No	Liver		Kidney	CNS						antagonist at β- adrenergic receptors
Arsenic trioxide	1327-53-3	64	3	Industrial / Biocide (insect.,herb., fungicide)	many	Yes			Kidney	CNS	PNS	Heart	VS	GIT	Skin, Bone Marrow	Binding of SH-group enzymes, Oxydative phosphorylation inhibition
Thioridazine	130-61-0	65	4	Drug (CNS)	many	No				CNS		Heart				Dopaminergic D2 receptor antagonism
Thallium sulfate	7446-18-6	66	2	Biocide (rodenticide)	None	Yes	Liver		Kidney	CNS	PNS	Heart	VS			Inhibition of SH-group-containing enzymes, Mitochondrial activity inhibition/other mechanisms
Warfarin	81-81-2	67	2	Drug (vit.K antagonist) /Biocide (rodenticide)	many	No	Liver						VS		Blood	Inhibition of synthesis of vit K-dependent blood coagulation factors
Isoniazid	54-85-3	69	no data	Drug (antibiotic)	many	Yes	Liver			CNS						Interference with metabolism of Pyridoxine (vit B6)
Chloroquine	50-63-5	72	no data	Drug (antimalarial agent)	many	Yes				CNS		Heart	VS		Eye	Stabilisation of cell membrane/other mechanisms
Chloramphenicol	56-75-7	74	NC	Drug (antibiotic)	many	Unknown	Liver		Kidney	CNS		Heart	VS		Bone Marrow	Unknown
Potassium chloride	7447-40-7	75	NC	Drug / Industrial	None	Unknown				CNS		Heart				Hyperkalemia (depolarization of membrane)
Chloral hydrate	302-17-0	76	4	Drug (CNS)	trichloroEtOH	Yes	Liver			CNS		Heart				Toxic metabolites generating free radicals
2,4-Dichlorophenoxyacetic acid	94-75-7	77	4	Biocide (herbicide)	None	Yes	Liver		Kidney	CNS		Heart				Uncoupling of oxidative phosphorylation
Strychnine	57-24-9	80	2	Biocide (rodenticide)	strychnineNoxide	Yes	Liver		Kidney	CNS		Heart				Glycine antagonist (post-synaptic inhibitory neurotransmitter)
Maprotiline	10262-69-8	82	no data	Drug (CNS)	unknown	Yes				CNS						Antihistaminic effects and moderately anticholinergic effect
Disopyramide	3737-09-5	83	4	Drug (antiarrhythmic)	many	No				CNS		Heart				Anticholinergic effects
Chlormethiazole	533-45-9	85	no data	Drug (CNS)	unknown	Unknown				CNS		Heart				Unknown
Quinidine	6591-63-5	86	4	Drug (antiarrhythmic)	many	No			Kidney	CNS		Heart	VS			Blockade of cardiac sodium channels
Procainamide	614-39-1	87	4	Drug (antiarrythmic)	many	No			Kidney	CNS		Heart				Interference with cardiac contractility
Chlorpromazine	69-09-0	89	4	Drug (CNS)	many	Yes				CNS		Heart				Dopamine receptor antagonism
Sodium selenate	13410-01-0	91	1	Biocide (insecticide)	diCH3selenide	Yes	Liver	Lung	Kidney	CNS		Heart				Interference with sulfhydryl-dependent enzyme activities
Acetonitrile (CH3CN)	75-05-8	92	NC	Industrial	many	Unknown				CNS						Inhibition of mitochondrial cytochrome oxydase by CN
Sodium bicarbonate	144-55-8	93	NC	Drug / Industrial/ Food	None	Unknown										Metabolic alkalosis (blood plasma pH greater than 7.4, alkalemia)
